# Supplementary material for: Antibacterial and Anticancer Potential of Alhagi maurorum Ethanol Crude Extract: LC-MS-Guided Evidence and In Silico Mechanistic Insights
Source: Int J Mol Sci. 2026 May 25;27(11):4766. doi: 10.3390/ijms27114766 (PMC13256416; doi:10.3390/ijms27114766)
Supplement: Supplementary file 1 [file ijms-27-04766-s001.zip]

Archive with 1 entries (1 files):
- ijms-4216880-supplementary.xlsx
