# Supplementary material for: Antibacterial and Anticancer Potential of Alhagi maurorum Ethanol Crude Extract: LC-MS-Guided Evidence and In Silico Mechanistic Insights
Source: Int J Mol Sci. 2026 May 25;27(11):4766. doi: 10.3390/ijms27114766 (PMC13256416; doi:10.3390/ijms27114766)
Supplement: Supplementary file 1 [file ijms-27-04766-s001.zip › ijms-4216880-supplementary.xlsx]

## Sheet: Sheet1
Cpd	File	ID Source	Name	Formula	RT	m/z	Mass	Score	Score (DB)	Diff (DB, ppm)	Polarity	Ions	Height	Vol	Hits (DB)	Algorithm
1	KD.d	DBSearch	7-Methylthioheptyl glucosinolate	C15 H29 N O9 S3	0.896	462.094	463.101	47.11	47.11	-1.03	Negative	2	1466	7523	4	Find by Molecular Feature
Best	ID Source	Name	Formula	Score	RT Diff	Diff (ppm)	Score (Lib)	Score (DB)	Num Spectra	Precursor (Acq)
TRUE	DBSearch	7-Methylthioheptyl glucosinolate	C15 H29 N O9 S3	47.11		-1.03		47.11	0
	m/z	Species	Ion Formula	Score (MFG)	Score (MS)	Score (mass)	Score (iso. abund)	Score (iso. spacing)
	462.093	(M-H)-			47.11	98.93	0	0
		m/z	m/z (Calc)	Diff (ppm)	Height (Calc)	Height %	Height % (Calc)	Height Sum% (Calc)
		462.094	462.093	-1.03	1465.5	100	100	100
2	KD.d	DBSearch	5-Dehydro-4-deoxy-D-glucarate	C6 H8 O7	0.933	191.02	192.027	86.34	86.34	0.71	Negative	2	31106	142085	10	Find by Molecular Feature
Best	ID Source	Name	Formula	Score	RT Diff	Diff (ppm)	Score (Lib)	Score (DB)	Num Spectra	Precursor (Acq)
TRUE	DBSearch	5-Dehydro-4-deoxy-D-glucarate	C6 H8 O7	86.34		0.71		86.34	0
	m/z	Species	Ion Formula	Score (MFG)	Score (MS)	Score (mass)	Score (iso. abund)	Score (iso. spacing)
	191.02	(M-H)-			86.34	99.81	95.21	48.78
		m/z	m/z (Calc)	Diff (ppm)	Height (Calc)	Height %	Height % (Calc)	Height Sum% (Calc)
		191.02	191.02	0.89	31303.4	100	100	93.6
3	KD.d	DBSearch	Tartaric acid	C4 H6 O6	0.937	149.009	150.016	47.52	47.52	0.85	Negative	2	4650	19248	3	Find by Molecular Feature
Best	ID Source	Name	Formula	Score	RT Diff	Diff (ppm)	Score (Lib)	Score (DB)	Num Spectra	Precursor (Acq)
TRUE	DBSearch	Tartaric acid	C4 H6 O6	47.52		0.85		47.52	3
	m/z	Species	Ion Formula	Score (MFG)	Score (MS)	Score (mass)	Score (iso. abund)	Score (iso. spacing)
	149.009	(M-H)-			47.52	99.8	0	0
		m/z	m/z (Calc)	Diff (ppm)	Height (Calc)	Height %	Height % (Calc)	Height Sum% (Calc)
		149.009	149.009	0.86	4650.4	100	100	100
4	KD.d	DBSearch	Diglycolic acid	C4 H6 O5	0.949	133.014	134.022	86.58	86.58	-0.09	Negative	2	17294	83108	10	Find by Molecular Feature
Best	ID Source	Name	Formula	Score	RT Diff	Diff (ppm)	Score (Lib)	Score (DB)	Num Spectra	Precursor (Acq)
TRUE	DBSearch	Diglycolic acid	C4 H6 O5	86.58		-0.09		86.58	0
	m/z	Species	Ion Formula	Score (MFG)	Score (MS)	Score (mass)	Score (iso. abund)	Score (iso. spacing)
	133.014	(M-H)-			86.58	100	95.14	49.5
		m/z	m/z (Calc)	Diff (ppm)	Height (Calc)	Height %	Height % (Calc)	Height Sum% (Calc)
		133.014	133.014	0.06	17524.8	100	100	95.6
5	KD.d	DBSearch	D-α-Hydroxyglutaric acid	C5 H8 O5	0.961	147.03	148.037	47.61	47.61	0.2	Negative	2	1280	6300	10	Find by Molecular Feature
Best	ID Source	Name	Formula	Score	RT Diff	Diff (ppm)	Score (Lib)	Score (DB)	Num Spectra	Precursor (Acq)
TRUE	DBSearch	D-α-Hydroxyglutaric acid	C5 H8 O5	47.61		0.2		47.61	0
	m/z	Species	Ion Formula	Score (MFG)	Score (MS)	Score (mass)	Score (iso. abund)	Score (iso. spacing)
	147.03	(M-H)-			47.61	99.99	0	0
		m/z	m/z (Calc)	Diff (ppm)	Height (Calc)	Height %	Height % (Calc)	Height Sum% (Calc)
		147.03	147.03	0.21	1280.2	100	100	100
6	KD.d	DBSearch	D-threonic acid	C4 H8 O5	0.98	195.05	136.037	45.99	45.99	3.79	Negative	2	5695	27779	5	Find by Molecular Feature
Best	ID Source	Name	Formula	Score	RT Diff	Diff (ppm)	Score (Lib)	Score (DB)	Num Spectra	Precursor (Acq)
TRUE	DBSearch	D-threonic acid	C4 H8 O5	45.99		3.79		45.99	0
	m/z	Species	Ion Formula	Score (MFG)	Score (MS)	Score (mass)	Score (iso. abund)	Score (iso. spacing)
	195.051	(M+C2H3O2)-			45.99	96.58	0	0
		m/z	m/z (Calc)	Diff (ppm)	Height (Calc)	Height %	Height % (Calc)	Height Sum% (Calc)
		195.05	195.051	2.64	5695.1	100	100	100
7	KD.d				0.993	955.972	956.98				Negative	4	13008	89205		Find by Molecular Feature
8	KD.d	DBSearch	D-(+)-Cellobiose	C12 H22 O11	1.019	377.085	342.119	34.73	34.73	-7.12	Negative	2	1462	5172	10	Find by Molecular Feature
Best	ID Source	Name	Formula	Score	RT Diff	Diff (ppm)	Score (Lib)	Score (DB)	Num Spectra	Precursor (Acq)
TRUE	DBSearch	D-(+)-Cellobiose	C12 H22 O11	34.73		-7.12		34.73	0
	m/z	Species	Ion Formula	Score (MFG)	Score (MS)	Score (mass)	Score (iso. abund)	Score (iso. spacing)
	377.086	(M+Cl)-			34.73	67.93	0	10
		m/z	m/z (Calc)	Diff (ppm)	Height (Calc)	Height %	Height % (Calc)	Height Sum% (Calc)
		377.085	377.086	2.27	1777.1	100	100	88
9	KD.d	DBSearch	α-D-Glucose	C6 H12 O6	1.022	215.032	180.064	88.15	88.15	-2.32	Negative	3	11374	63256	10	Find by Molecular Feature
Best	ID Source	Name	Formula	Score	RT Diff	Diff (ppm)	Score (Lib)	Score (DB)	Num Spectra	Precursor (Acq)
TRUE	DBSearch	α-D-Glucose	C6 H12 O6	88.15		-2.32		88.15	4
	m/z	Species	Ion Formula	Score (MFG)	Score (MS)	Score (mass)	Score (iso. abund)	Score (iso. spacing)
	215.033	(M+Cl)-			88.15	98.09	80.27	77.72
		m/z	m/z (Calc)	Diff (ppm)	Height (Calc)	Height %	Height % (Calc)	Height Sum% (Calc)
		215.032	215.033	1.47	12013.4	100	100	71.3
10	KD.d				1.039	295.064	182.078				Negative	3	2970	36461		Find by Molecular Feature
11	KD.d	DBSearch	2,4,6-Trihydroxybenzoic acid	C7 H6 O5	1.045	169.014	170.021	85.27	85.27	3.04	Negative	2	20434	184169	3	Find by Molecular Feature
Best	ID Source	Name	Formula	Score	RT Diff	Diff (ppm)	Score (Lib)	Score (DB)	Num Spectra	Precursor (Acq)
TRUE	DBSearch	2,4,6-Trihydroxybenzoic acid	C7 H6 O5	85.27		3.04		85.27	0
	m/z	Species	Ion Formula	Score (MFG)	Score (MS)	Score (mass)	Score (iso. abund)	Score (iso. spacing)
	169.014	(M-H)-			85.27	96.98	95.2	49.91
		m/z	m/z (Calc)	Diff (ppm)	Height (Calc)	Height %	Height % (Calc)	Height Sum% (Calc)
		169.014	169.014	3.11	20673.3	100	100	92.7
12	KD.d	DBSearch	trifluoroacetic acid	C2 H F3 O2	1.045	112.986	113.993	99.47	99.47	-0.29	Negative	3	82311	623030	1	Find by Molecular Feature
Best	ID Source	Name	Formula	Score	RT Diff	Diff (ppm)	Score (Lib)	Score (DB)	Num Spectra	Precursor (Acq)
TRUE	DBSearch	trifluoroacetic acid	C2 H F3 O2	99.47		-0.29		99.47	0
	m/z	Species	Ion Formula	Score (MFG)	Score (MS)	Score (mass)	Score (iso. abund)	Score (iso. spacing)
	112.986	(M-H)-			99.47	99.98	98.71	99.35
		m/z	m/z (Calc)	Diff (ppm)	Height (Calc)	Height %	Height % (Calc)	Height Sum% (Calc)
		112.986	112.986	-0.01	83337.3	100	100	97.4
13	KD.d	DBSearch	3-Methyl pyruvic acid	C4 H6 O3	1.048	161.045	102.031	47.41	47.41	1.68	Negative	2	5074	32447	8	Find by Molecular Feature
Best	ID Source	Name	Formula	Score	RT Diff	Diff (ppm)	Score (Lib)	Score (DB)	Num Spectra	Precursor (Acq)
TRUE	DBSearch	3-Methyl pyruvic acid	C4 H6 O3	47.41		1.68		47.41	2
	m/z	Species	Ion Formula	Score (MFG)	Score (MS)	Score (mass)	Score (iso. abund)	Score (iso. spacing)
	161.046	(M+C2H3O2)-			47.41	99.56	0	0
		m/z	m/z (Calc)	Diff (ppm)	Height (Calc)	Height %	Height % (Calc)	Height Sum% (Calc)
		161.045	161.046	1.06	5074.4	100	100	100
14	KD.d	DBSearch	L-Galactose	C6 H12 O6	1.049	293.048	180.063	84.36	84.36	2.48	Negative	6	25383	365891	10	Find by Molecular Feature
Best	ID Source	Name	Formula	Score	RT Diff	Diff (ppm)	Score (Lib)	Score (DB)	Num Spectra	Precursor (Acq)
TRUE	DBSearch	L-Galactose	C6 H12 O6	84.36		2.48		84.36	1
	m/z	Species	Ion Formula	Score (MFG)	Score (MS)	Score (mass)	Score (iso. abund)	Score (iso. spacing)
	293.049	(M+C2F3O2)-			84.36	97.82	94.24	45.6
		m/z	m/z (Calc)	Diff (ppm)	Height (Calc)	Height %	Height % (Calc)	Height Sum% (Calc)
		293.048	293.049	1.8	25399.8	100	100	91.7
15	KD.d				1.053	248.96	249.967				Negative	2	15185	111161		Find by Molecular Feature
16	KD.d	DBSearch	Nigerose (Sakebiose)	C12 H22 O11	1.055	387.115	342.116	65.84	65.84	1.54	Negative	3	3768	31789	10	Find by Molecular Feature
Best	ID Source	Name	Formula	Score	RT Diff	Diff (ppm)	Score (Lib)	Score (DB)	Num Spectra	Precursor (Acq)
TRUE	DBSearch	Nigerose (Sakebiose)	C12 H22 O11	65.84		1.54		65.84	0
	m/z	Species	Ion Formula	Score (MFG)	Score (MS)	Score (mass)	Score (iso. abund)	Score (iso. spacing)
	387.114	(M+CHO2)-			65.84	98.21	53.05	16.46
		m/z	m/z (Calc)	Diff (ppm)	Height (Calc)	Height %	Height % (Calc)	Height Sum% (Calc)
		387.115	387.114	-0.43	3979.6	100	100	87.1
17	KD.d	DBSearch	beta-Glucogallin	C13 H16 O10	1.276	331.067	332.074	80.76	80.76	2.17	Negative	2	6480	28075	10	Find by Molecular Feature
Best	ID Source	Name	Formula	Score	RT Diff	Diff (ppm)	Score (Lib)	Score (DB)	Num Spectra	Precursor (Acq)
TRUE	DBSearch	beta-Glucogallin	C13 H16 O10	80.76		2.17		80.76	0
	m/z	Species	Ion Formula	Score (MFG)	Score (MS)	Score (mass)	Score (iso. abund)	Score (iso. spacing)
	331.067	(M-H)-			80.76	96.58	83.41	45.94
		m/z	m/z (Calc)	Diff (ppm)	Height (Calc)	Height %	Height % (Calc)	Height Sum% (Calc)
		331.067	331.067	1.8	6592.7	100	100	87.2
18	KD.d	DBSearch	beta-Glucogallin	C13 H16 O10	1.333	331.067	332.074	82.68	82.68	1.16	Negative	4	6967	104194	10	Find by Molecular Feature
Best	ID Source	Name	Formula	Score	RT Diff	Diff (ppm)	Score (Lib)	Score (DB)	Num Spectra	Precursor (Acq)
TRUE	DBSearch	beta-Glucogallin	C13 H16 O10	82.68		1.16		82.68	0
	m/z	Species	Ion Formula	Score (MFG)	Score (MS)	Score (mass)	Score (iso. abund)	Score (iso. spacing)
	331.067	(M-H)-			82.68	99.01	82.77	49.9
		m/z	m/z (Calc)	Diff (ppm)	Height (Calc)	Height %	Height % (Calc)	Height Sum% (Calc)
		331.067	331.067	1.22	7097.1	100	100	87.2
19	KD.d	DBSearch	Thioridazine 2,5-disulfoxide	C21 H26 N2 O2 S2	1.346	481.062	402.143	53.15	53.15	0.68	Negative	2	3876	23754	10	Find by Molecular Feature
Best	ID Source	Name	Formula	Score	RT Diff	Diff (ppm)	Score (Lib)	Score (DB)	Num Spectra	Precursor (Acq)
TRUE	DBSearch	Thioridazine 2,5-disulfoxide	C21 H26 N2 O2 S2	53.15		0.68		53.15	0
	m/z	Species	Ion Formula	Score (MFG)	Score (MS)	Score (mass)	Score (iso. abund)	Score (iso. spacing)
	483.06	(M+Br)-			53.15	99.59	0	24.03
		m/z	m/z (Calc)	Diff (ppm)	Height (Calc)	Height %	Height % (Calc)	Height Sum% (Calc)
		481.062	481.062	2.04	3920.1	100	100	79.7
20	KD.d	DBSearch	N1-(2-Hydroxyethyl)flurazepam	C17 H14 Cl F N2 O2	1.45	331.066	332.073	46.48	46.48	-1.81	Negative	2	3204	29775	10	Find by Molecular Feature
Best	ID Source	Name	Formula	Score	RT Diff	Diff (ppm)	Score (Lib)	Score (DB)	Num Spectra	Precursor (Acq)
TRUE	DBSearch	N1-(2-Hydroxyethyl)flurazepam	C17 H14 Cl F N2 O2	46.48		-1.81		46.48	6
	m/z	Species	Ion Formula	Score (MFG)	Score (MS)	Score (mass)	Score (iso. abund)	Score (iso. spacing)
	331.065	(M-H)-			46.48	97.61	0	0
		m/z	m/z (Calc)	Diff (ppm)	Height (Calc)	Height %	Height % (Calc)	Height Sum% (Calc)
		331.066	331.065	-1.82	3204.4	100	100	100
21	KD.d	DBSearch	Decarbamoylgonyautoxin 1	C9 H16 N6 O8 S	1.472	481.061	368.076	60.87	60.87	-2.8	Negative	2	5068	40123	10	Find by Molecular Feature
Best	ID Source	Name	Formula	Score	RT Diff	Diff (ppm)	Score (Lib)	Score (DB)	Num Spectra	Precursor (Acq)
TRUE	DBSearch	Decarbamoylgonyautoxin 1	C9 H16 N6 O8 S	60.87		-2.8		60.87	0
	m/z	Species	Ion Formula	Score (MFG)	Score (MS)	Score (mass)	Score (iso. abund)	Score (iso. spacing)
	481.061	(M+CF3COO)-			60.87	93.78	26.85	35.87
		m/z	m/z (Calc)	Diff (ppm)	Height (Calc)	Height %	Height % (Calc)	Height Sum% (Calc)
		481.061	481.061	-1.31	5378.3	100	100	86.6
22	KD.d	DBSearch	beta-Glucogallin	C13 H16 O10	1.816	445.059	332.074	46.73	46.73	1.6	Negative	2	1194	8894	10	Find by Molecular Feature
Best	ID Source	Name	Formula	Score	RT Diff	Diff (ppm)	Score (Lib)	Score (DB)	Num Spectra	Precursor (Acq)
TRUE	DBSearch	beta-Glucogallin	C13 H16 O10	46.73		1.6		46.73	0
	m/z	Species	Ion Formula	Score (MFG)	Score (MS)	Score (mass)	Score (iso. abund)	Score (iso. spacing)
	445.06	(M+C2F3O2)-			46.73	98.13	0	0
		m/z	m/z (Calc)	Diff (ppm)	Height (Calc)	Height %	Height % (Calc)	Height Sum% (Calc)
		445.059	445.06	1.19	1194	100	100	100
23	KD.d				2.188	257.15	258.157				Negative	2	3909	21790		Find by Molecular Feature
24	KD.d	DBSearch	1-O-Galloylglycerol	C10 H12 O7	3.236	243.051	244.058	47.16	47.16	1.35	Negative	2	1119	7825	1	Find by Molecular Feature
Best	ID Source	Name	Formula	Score	RT Diff	Diff (ppm)	Score (Lib)	Score (DB)	Num Spectra	Precursor (Acq)
TRUE	DBSearch	1-O-Galloylglycerol	C10 H12 O7	47.16		1.35		47.16	0
	m/z	Species	Ion Formula	Score (MFG)	Score (MS)	Score (mass)	Score (iso. abund)	Score (iso. spacing)
	243.051	(M-H)-			47.16	99.05	0	0
		m/z	m/z (Calc)	Diff (ppm)	Height (Calc)	Height %	Height % (Calc)	Height Sum% (Calc)
		243.051	243.051	1.36	1119.2	100	100	100
25	KD.d				6.004	370.234	371.241				Negative	3	4622	23607		Find by Molecular Feature
26	KD.d	DBSearch	Bergenin	C14 H16 O9	6.136	441.064	328.079	77.2	77.2	1.95	Negative	3	4316	33897	2	Find by Molecular Feature
Best	ID Source	Name	Formula	Score	RT Diff	Diff (ppm)	Score (Lib)	Score (DB)	Num Spectra	Precursor (Acq)
TRUE	DBSearch	Bergenin	C14 H16 O9	77.2		1.95		77.2	3
	m/z	Species	Ion Formula	Score (MFG)	Score (MS)	Score (mass)	Score (iso. abund)	Score (iso. spacing)
	441.065	(M+C2F3O2)-			77.2	97.25	68.05	48.08
		m/z	m/z (Calc)	Diff (ppm)	Height (Calc)	Height %	Height % (Calc)	Height Sum% (Calc)
		441.064	441.065	1.74	4469.7	100	100	84.8
27	KD.d				6.924	483.317	484.324				Negative	2	3516	14389		Find by Molecular Feature
28	KD.d				8.107	530.318	531.325				Negative	2	2379	10633		Find by Molecular Feature
29	KD.d				8.223	327.228	328.236				Negative	2	1166	5909		Find by Molecular Feature
30	KD.d	DBSearch	4-Ketolutein D	C40 H54 O3	8.481	627.406	582.409	60.49	60.49	-3.09	Negative	2	4696	23594	10	Find by Molecular Feature
Best	ID Source	Name	Formula	Score	RT Diff	Diff (ppm)	Score (Lib)	Score (DB)	Num Spectra	Precursor (Acq)
TRUE	DBSearch	4-Ketolutein D	C40 H54 O3	60.49		-3.09		60.49	0
	m/z	Species	Ion Formula	Score (MFG)	Score (MS)	Score (mass)	Score (iso. abund)	Score (iso. spacing)
	627.405	(M+HCOO)-			60.49	88.95	41.21	26.7
		m/z	m/z (Calc)	Diff (ppm)	Height (Calc)	Height %	Height % (Calc)	Height Sum% (Calc)
		627.406	627.405	-1.26	4494.4	100	100	68.9
31	KD.d				8.661	440.237	441.244				Negative	2	8357	35672		Find by Molecular Feature
32	KD.d				8.661	372.249	373.257				Negative	2	5867	22237		Find by Molecular Feature
33	KD.d	DBSearch	Lys Val Val	C16 H32 N4 O4	8.663	389.24	344.242	80.07	80.07	1.35	Negative	2	6389	32808	10	Find by Molecular Feature
Best	ID Source	Name	Formula	Score	RT Diff	Diff (ppm)	Score (Lib)	Score (DB)	Num Spectra	Precursor (Acq)
TRUE	DBSearch	Lys Val Val	C16 H32 N4 O4	80.07		1.35		80.07	0
	m/z	Species	Ion Formula	Score (MFG)	Score (MS)	Score (mass)	Score (iso. abund)	Score (iso. spacing)
	389.241	(M+HCOO)-			80.07	98.6	80.7	42.25
		m/z	m/z (Calc)	Diff (ppm)	Height (Calc)	Height %	Height % (Calc)	Height Sum% (Calc)
		389.24	389.241	1.85	6529.7	100	100	83
34	KD.d	DBSearch	PG(22:6(4Z,7Z,10Z,13Z,16Z,19Z)/16:1(9Z))	C44 H73 O10 P	8.814	791.488	792.496	64.52	64.52	-2.04	Negative	2	5609	25348	10	Find by Molecular Feature
Best	ID Source	Name	Formula	Score	RT Diff	Diff (ppm)	Score (Lib)	Score (DB)	Num Spectra	Precursor (Acq)
TRUE	DBSearch	PG(22:6(4Z,7Z,10Z,13Z,16Z,19Z)/16:1(9Z))	C44 H73 O10 P	64.52		-2.04		64.52	0
	m/z	Species	Ion Formula	Score (MFG)	Score (MS)	Score (mass)	Score (iso. abund)	Score (iso. spacing)
	791.487	(M-H)-			64.52	93.86	27.72	49.98
		m/z	m/z (Calc)	Diff (ppm)	Height (Calc)	Height %	Height % (Calc)	Height Sum% (Calc)
		791.488	791.487	-2.01	5415.4	100	100	67.2
35	KD.d	DBSearch	Glycerol 1,3-didodecanoate 2-decanoate	C37 H70 O6	8.815	723.501	610.514	76.61	76.61	5.34	Negative	3	5044	25921	2	Find by Molecular Feature
Best	ID Source	Name	Formula	Score	RT Diff	Diff (ppm)	Score (Lib)	Score (DB)	Num Spectra	Precursor (Acq)
TRUE	DBSearch	Glycerol 1,3-didodecanoate 2-decanoate	C37 H70 O6	76.61		5.34		76.61	0
	m/z	Species	Ion Formula	Score (MFG)	Score (MS)	Score (mass)	Score (iso. abund)	Score (iso. spacing)
	723.503	(M+CF3COO)-			76.61	69.63	89.4	75.22
		m/z	m/z (Calc)	Diff (ppm)	Height (Calc)	Height %	Height % (Calc)	Height Sum% (Calc)
		723.501	723.503	2.8	5228.2	100	100	64.9
36	KD.d				8.816	740.492	741.499				Negative	3	7216	48600		Find by Molecular Feature
37	KD.d	DBSearch	DG(17:0/20:2(11Z,14Z)/0:0)[iso2]	C40 H74 O5	8.817	713.473	634.553	67.49	67.49	1.08	Negative	3	2538	18639	8	Find by Molecular Feature
Best	ID Source	Name	Formula	Score	RT Diff	Diff (ppm)	Score (Lib)	Score (DB)	Num Spectra	Precursor (Acq)
TRUE	DBSearch	DG(17:0/20:2(11Z,14Z)/0:0)[iso2]	C40 H74 O5	67.49		1.08		67.49	0
	m/z	Species	Ion Formula	Score (MFG)	Score (MS)	Score (mass)	Score (iso. abund)	Score (iso. spacing)
	715.471	(M+Br)-			67.49	98.5	0	86.47
		m/z	m/z (Calc)	Diff (ppm)	Height (Calc)	Height %	Height % (Calc)	Height Sum% (Calc)
		713.473	713.472	-0.58	1975.5	100	92.7	39.7
38	KD.d	DBSearch	PI-Cer(t18:0/20:0(2OH))	C44 H88 N O13 P	9.052	904.571	869.602	51.71	51.71	-3.25	Negative	2	4263	21439	2	Find by Molecular Feature
Best	ID Source	Name	Formula	Score	RT Diff	Diff (ppm)	Score (Lib)	Score (DB)	Num Spectra	Precursor (Acq)
TRUE	DBSearch	PI-Cer(t18:0/20:0(2OH))	C44 H88 N O13 P	51.71		-3.25		51.71	0
	m/z	Species	Ion Formula	Score (MFG)	Score (MS)	Score (mass)	Score (iso. abund)	Score (iso. spacing)
	904.569	(M+Cl)-			51.71	84.42	0	48.35
		m/z	m/z (Calc)	Diff (ppm)	Height (Calc)	Height %	Height % (Calc)	Height Sum% (Calc)
		904.571	904.569	-2.77	4167.4	100	100	66.9
39	KD.d				9.056	836.585	837.592				Negative	3	5335	31327		Find by Molecular Feature
40	KD.d				9.057	485.334	486.341				Negative	2	2718	11238		Find by Molecular Feature
41	KD.d				9.058	553.32	554.328				Negative	2	5994	27065		Find by Molecular Feature
42	KD.d	DBSearch	PG(19:0/20:1(11Z))	C45 H87 O10 P	9.06	853.575	818.605	55.44	55.44	-1.06	Negative	2	3177	21276	10	Find by Molecular Feature
Best	ID Source	Name	Formula	Score	RT Diff	Diff (ppm)	Score (Lib)	Score (DB)	Num Spectra	Precursor (Acq)
TRUE	DBSearch	PG(19:0/20:1(11Z))	C45 H87 O10 P	55.44		-1.06		55.44	0
	m/z	Species	Ion Formula	Score (MFG)	Score (MS)	Score (mass)	Score (iso. abund)	Score (iso. spacing)
	853.573	(M+Cl)-			55.44	98.29	0	36.27
		m/z	m/z (Calc)	Diff (ppm)	Height (Calc)	Height %	Height % (Calc)	Height Sum% (Calc)
		853.575	853.573	-2.29	3282.7	100	100	66.6
43	KD.d				9.064	502.324	503.331				Negative	2	4809	30711		Find by Molecular Feature
44	KD.d				9.322	666.404	667.411				Negative	2	2220	7822		Find by Molecular Feature
45	KD.d	DBSearch	6'-Hydroxysiphonaxanthin	C40 H56 O5	9.324	615.407	616.414	65.77	65.77	-1.89	Negative	2	4628	18861	5	Find by Molecular Feature
Best	ID Source	Name	Formula	Score	RT Diff	Diff (ppm)	Score (Lib)	Score (DB)	Num Spectra	Precursor (Acq)
TRUE	DBSearch	6'-Hydroxysiphonaxanthin	C40 H56 O5	65.77		-1.89		65.77	0
	m/z	Species	Ion Formula	Score (MFG)	Score (MS)	Score (mass)	Score (iso. abund)	Score (iso. spacing)
	615.405	(M-H)-			65.77	95.54	32.03	46.72
		m/z	m/z (Calc)	Diff (ppm)	Height (Calc)	Height %	Height % (Calc)	Height Sum% (Calc)
		615.407	615.405	-2.33	4222.7	100	100	69.4
46	KD.d	DBSearch	Gingerol	C17 H26 O4	12.221	293.175	294.183	83.27	83.27	2.15	Negative	3	7756	41284	7	Find by Molecular Feature
Best	ID Source	Name	Formula	Score	RT Diff	Diff (ppm)	Score (Lib)	Score (DB)	Num Spectra	Precursor (Acq)
TRUE	DBSearch	Gingerol	C17 H26 O4	83.27		2.15		83.27	0
	m/z	Species	Ion Formula	Score (MFG)	Score (MS)	Score (mass)	Score (iso. abund)	Score (iso. spacing)
	293.176	(M-H)-			83.27	97.03	90.57	47
		m/z	m/z (Calc)	Diff (ppm)	Height (Calc)	Height %	Height % (Calc)	Height Sum% (Calc)
		293.175	293.176	2.57	7829.5	100	100	84.2
47	KD.d				12.909	981.997	983.004				Negative	2	719	4419		Find by Molecular Feature
48	KD.d				14.173	297.152	298.159				Negative	2	3555	24494		Find by Molecular Feature
49	KD.d	DBSearch	Putaminoxin	C12 H20 O3	14.599	211.134	212.141	86.13	86.13	1.91	Negative	2	9721	43720	10	Find by Molecular Feature
Best	ID Source	Name	Formula	Score	RT Diff	Diff (ppm)	Score (Lib)	Score (DB)	Num Spectra	Precursor (Acq)
TRUE	DBSearch	Putaminoxin	C12 H20 O3	86.13		1.91		86.13	0
	m/z	Species	Ion Formula	Score (MFG)	Score (MS)	Score (mass)	Score (iso. abund)	Score (iso. spacing)
	211.134	(M-H)-			86.13	98.4	95.86	49.91
		m/z	m/z (Calc)	Diff (ppm)	Height (Calc)	Height %	Height % (Calc)	Height Sum% (Calc)
		211.134	211.134	1.97	9605.8	100	100	88.3
50	KD.d				14.723	759.047	760.054				Negative	2	734	3928		Find by Molecular Feature
51	KD.d				14.87	731.037	732.044				Negative	2	547	3515		Find by Molecular Feature
52	KD.d	DBSearch	N-Undecylbenzenesulfonic acid	C17 H28 O3 S	14.989	311.168	312.175	75.19	75.19	1.55	Negative	2	6747	61037	1	Find by Molecular Feature
Best	ID Source	Name	Formula	Score	RT Diff	Diff (ppm)	Score (Lib)	Score (DB)	Num Spectra	Precursor (Acq)
TRUE	DBSearch	N-Undecylbenzenesulfonic acid	C17 H28 O3 S	75.19		1.55		75.19	0
	m/z	Species	Ion Formula	Score (MFG)	Score (MS)	Score (mass)	Score (iso. abund)	Score (iso. spacing)
	311.169	(M-H)-			75.19	98.35	57.89	49.63
		m/z	m/z (Calc)	Diff (ppm)	Height (Calc)	Height %	Height % (Calc)	Height Sum% (Calc)
		311.168	311.169	1.42	6733.9	100	100	83.6
53	KD.d	DBSearch	LysoPE(0:0/20:2(11Z,14Z))	C25 H48 N O7 P	15.788	564.328	505.315	66.29	66.29	4.57	Negative	2	6442	32774	3	Find by Molecular Feature
Best	ID Source	Name	Formula	Score	RT Diff	Diff (ppm)	Score (Lib)	Score (DB)	Num Spectra	Precursor (Acq)
TRUE	DBSearch	LysoPE(0:0/20:2(11Z,14Z))	C25 H48 N O7 P	66.29		4.57		66.29	0
	m/z	Species	Ion Formula	Score (MFG)	Score (MS)	Score (mass)	Score (iso. abund)	Score (iso. spacing)
	564.331	(M+CH3COO)-			66.29	79.56	59.51	47.9
		m/z	m/z (Calc)	Diff (ppm)	Height (Calc)	Height %	Height % (Calc)	Height Sum% (Calc)
		564.328	564.331	4.46	6569.2	100	100	76.6
54	KD.d	DBSearch	Elaeocarpidine	C17 H21 N3	15.851	326.187	267.171	46.08	46.08	7.79	Negative	2	5295	63677	2	Find by Molecular Feature
Best	ID Source	Name	Formula	Score	RT Diff	Diff (ppm)	Score (Lib)	Score (DB)	Num Spectra	Precursor (Acq)
TRUE	DBSearch	Elaeocarpidine	C17 H21 N3	46.08		7.79		46.08	0
	m/z	Species	Ion Formula	Score (MFG)	Score (MS)	Score (mass)	Score (iso. abund)	Score (iso. spacing)
	326.187	(M+CH3COO)-			46.08	70.16	35.36	10.79
		m/z	m/z (Calc)	Diff (ppm)	Height (Calc)	Height %	Height % (Calc)	Height Sum% (Calc)
		326.187	326.187	2.33	5781.8	100	100	82
55	KD.d	DBSearch	2-Dodecylbenzenesulfonic acid	C18 H30 O3 S	15.886	325.184	326.191	46.93	46.93	1.41	Negative	2	22990	140011	1	Find by Molecular Feature
Best	ID Source	Name	Formula	Score	RT Diff	Diff (ppm)	Score (Lib)	Score (DB)	Num Spectra	Precursor (Acq)
TRUE	DBSearch	2-Dodecylbenzenesulfonic acid	C18 H30 O3 S	46.93		1.41		46.93	0
	m/z	Species	Ion Formula	Score (MFG)	Score (MS)	Score (mass)	Score (iso. abund)	Score (iso. spacing)
	325.184	(M-H)-			46.93	98.56	0	0
		m/z	m/z (Calc)	Diff (ppm)	Height (Calc)	Height %	Height % (Calc)	Height Sum% (Calc)
		325.184	325.184	1.42	22990.2	100	100	100
56	KD.d	DBSearch	Vitamin D3 glucosiduronate	C33 H52 O7	16.05	673.356	560.37	68.48	68.48	1.97	Negative	2	1675	7362	4	Find by Molecular Feature
Best	ID Source	Name	Formula	Score	RT Diff	Diff (ppm)	Score (Lib)	Score (DB)	Num Spectra	Precursor (Acq)
TRUE	DBSearch	Vitamin D3 glucosiduronate	C33 H52 O7	68.48		1.97		68.48	0
	m/z	Species	Ion Formula	Score (MFG)	Score (MS)	Score (mass)	Score (iso. abund)	Score (iso. spacing)
	673.357	(M+CF3COO)-			68.48	95.49	50.27	36.28
		m/z	m/z (Calc)	Diff (ppm)	Height (Calc)	Height %	Height % (Calc)	Height Sum% (Calc)
		673.356	673.357	0.62	1632.9	100	100	72
57	KD.d	DBSearch	2-Dodecylbenzenesulfonic acid	C18 H30 O3 S	16.051	325.184	326.191	98.17	98.17	1.53	Negative	5	34610	205855	1	Find by Molecular Feature
Best	ID Source	Name	Formula	Score	RT Diff	Diff (ppm)	Score (Lib)	Score (DB)	Num Spectra	Precursor (Acq)
TRUE	DBSearch	2-Dodecylbenzenesulfonic acid	C18 H30 O3 S	98.17		1.53		98.17	0
	m/z	Species	Ion Formula	Score (MFG)	Score (MS)	Score (mass)	Score (iso. abund)	Score (iso. spacing)
	325.184	(M-H)-			98.17	98.3	98.15	97.91
		m/z	m/z (Calc)	Diff (ppm)	Height (Calc)	Height %	Height % (Calc)	Height Sum% (Calc)
		325.184	325.184	1.69	34557	100	100	78.2
58	KD.d	DBSearch	PE(19:0/0:0)	C24 H50 N O7 P	16.376	540.329	495.331	92.71	92.71	2.98	Negative	3	18290	103574	3	Find by Molecular Feature
Best	ID Source	Name	Formula	Score	RT Diff	Diff (ppm)	Score (Lib)	Score (DB)	Num Spectra	Precursor (Acq)
TRUE	DBSearch	PE(19:0/0:0)	C24 H50 N O7 P	92.71		2.98		92.71	0
	m/z	Species	Ion Formula	Score (MFG)	Score (MS)	Score (mass)	Score (iso. abund)	Score (iso. spacing)
	540.331	(M+HCOO)-			92.71	90.89	89.73	99.91
		m/z	m/z (Calc)	Diff (ppm)	Height (Calc)	Height %	Height % (Calc)	Height Sum% (Calc)
		540.329	540.331	2.81	18893.8	100	100	74.6
59	KD.d	DBSearch	22-Angeloyltheasapogenol A	C35 H56 O7	16.596	701.388	588.403	60.26	60.26	-0.3	Negative	2	2232	13827	5	Find by Molecular Feature
Best	ID Source	Name	Formula	Score	RT Diff	Diff (ppm)	Score (Lib)	Score (DB)	Num Spectra	Precursor (Acq)
TRUE	DBSearch	22-Angeloyltheasapogenol A	C35 H56 O7	60.26		-0.3		60.26	0
	m/z	Species	Ion Formula	Score (MFG)	Score (MS)	Score (mass)	Score (iso. abund)	Score (iso. spacing)
	701.388	(M+CF3COO)-			60.26	99.89	2.77	49.99
		m/z	m/z (Calc)	Diff (ppm)	Height (Calc)	Height %	Height % (Calc)	Height Sum% (Calc)
		701.388	701.388	-0.29	2608.7	100	100	70.9
60	KD.d				16.634	339.2	340.207				Negative	8	161679	2561533		Find by Molecular Feature
61	KD.d	DBSearch	22-Angeloyltheasapogenol A	C35 H56 O7	16.699	701.387	588.4	71.47	71.47	4	Negative	3	2886	31189	5	Find by Molecular Feature
Best	ID Source	Name	Formula	Score	RT Diff	Diff (ppm)	Score (Lib)	Score (DB)	Num Spectra	Precursor (Acq)
TRUE	DBSearch	22-Angeloyltheasapogenol A	C35 H56 O7	71.47		4		71.47	0
	m/z	Species	Ion Formula	Score (MFG)	Score (MS)	Score (mass)	Score (iso. abund)	Score (iso. spacing)
	701.388	(M+CF3COO)-			71.47	82.05	57.24	67.36
		m/z	m/z (Calc)	Diff (ppm)	Height (Calc)	Height %	Height % (Calc)	Height Sum% (Calc)
		701.387	701.388	1.47	3135.3	100	100	66.2
62	KD.d	DBSearch	PS(21:0/0:0)	C27 H54 N O9 P	16.897	566.344	567.351	63.42	63.42	4.07	Negative	2	3602	19843	4	Find by Molecular Feature
Best	ID Source	Name	Formula	Score	RT Diff	Diff (ppm)	Score (Lib)	Score (DB)	Num Spectra	Precursor (Acq)
TRUE	DBSearch	PS(21:0/0:0)	C27 H54 N O9 P	63.42		4.07		63.42	0
	m/z	Species	Ion Formula	Score (MFG)	Score (MS)	Score (mass)	Score (iso. abund)	Score (iso. spacing)
	566.346	(M-H)-			63.42	81.96	44.11	49.53
		m/z	m/z (Calc)	Diff (ppm)	Height (Calc)	Height %	Height % (Calc)	Height Sum% (Calc)
		566.344	566.346	4.27	3783	100	100	76.6
63	KD.d				16.913	339.199	340.206				Negative	7	71157	601182		Find by Molecular Feature
64	KD.d	DBSearch	22-Angeloyltheasapogenol A	C35 H56 O7	16.922	701.387	588.401	67.48	67.48	2.24	Negative	2	1879	19351	5	Find by Molecular Feature
Best	ID Source	Name	Formula	Score	RT Diff	Diff (ppm)	Score (Lib)	Score (DB)	Num Spectra	Precursor (Acq)
TRUE	DBSearch	22-Angeloyltheasapogenol A	C35 H56 O7	67.48		2.24		67.48	0
	m/z	Species	Ion Formula	Score (MFG)	Score (MS)	Score (mass)	Score (iso. abund)	Score (iso. spacing)
	701.388	(M+CF3COO)-			67.48	94.01	39.12	48.47
		m/z	m/z (Calc)	Diff (ppm)	Height (Calc)	Height %	Height % (Calc)	Height Sum% (Calc)
		701.387	701.388	2.22	1894.7	100	100	70.9
65	KD.d				17.568	473.281	474.288				Negative	2	3017	14173		Find by Molecular Feature
66	KD.d	DBSearch	PE(21:0/0:0)	C26 H54 N O7 P	18.314	568.361	523.363	76.36	76.36	1.71	Negative	2	5352	31179	5	Find by Molecular Feature
Best	ID Source	Name	Formula	Score	RT Diff	Diff (ppm)	Score (Lib)	Score (DB)	Num Spectra	Precursor (Acq)
TRUE	DBSearch	PE(21:0/0:0)	C26 H54 N O7 P	76.36		1.71		76.36	0
	m/z	Species	Ion Formula	Score (MFG)	Score (MS)	Score (mass)	Score (iso. abund)	Score (iso. spacing)
	568.362	(M+HCOO)-			76.36	96.77	64.33	49.97
		m/z	m/z (Calc)	Diff (ppm)	Height (Calc)	Height %	Height % (Calc)	Height Sum% (Calc)
		568.361	568.362	1.53	5386.6	100	100	76.6
67	KD.d	DBSearch	7Z,10Z-octadecadienoic acid	C18 H32 O2	21.225	279.232	280.239	70.68	70.68	3.94	Negative	2	7224	38996	10	Find by Molecular Feature
Best	ID Source	Name	Formula	Score	RT Diff	Diff (ppm)	Score (Lib)	Score (DB)	Num Spectra	Precursor (Acq)
TRUE	DBSearch	7Z,10Z-octadecadienoic acid	C18 H32 O2	70.68		3.94		70.68	0
	m/z	Species	Ion Formula	Score (MFG)	Score (MS)	Score (mass)	Score (iso. abund)	Score (iso. spacing)
	279.233	(M-H)-			70.68	90.86	54.89	49.24
		m/z	m/z (Calc)	Diff (ppm)	Height (Calc)	Height %	Height % (Calc)	Height Sum% (Calc)
		279.232	279.233	3.69	7700.4	100	100	83.4
68	KD.d	DBSearch	2-hexyl-decanoic acid	C16 H32 O2	22.3	255.233	256.24	99.72	99.72	0.68	Negative	5	87897	598422	10	Find by Molecular Feature
Best	ID Source	Name	Formula	Score	RT Diff	Diff (ppm)	Score (Lib)	Score (DB)	Num Spectra	Precursor (Acq)
TRUE	DBSearch	2-hexyl-decanoic acid	C16 H32 O2	99.72		0.68		99.72	0
	m/z	Species	Ion Formula	Score (MFG)	Score (MS)	Score (mass)	Score (iso. abund)	Score (iso. spacing)
	255.233	(M-H)-			99.72	99.74	99.52	99.92
		m/z	m/z (Calc)	Diff (ppm)	Height (Calc)	Height %	Height % (Calc)	Height Sum% (Calc)
		255.233	255.233	0.67	87879.4	100	100	83.6
69	KD.d	DBSearch	5Z-octadecenoic acid	C18 H34 O2	22.715	281.248	282.256	86.07	86.07	0.73	Negative	2	13625	88597	10	Find by Molecular Feature
Best	ID Source	Name	Formula	Score	RT Diff	Diff (ppm)	Score (Lib)	Score (DB)	Num Spectra	Precursor (Acq)
TRUE	DBSearch	5Z-octadecenoic acid	C18 H34 O2	86.07		0.73		86.07	0
	m/z	Species	Ion Formula	Score (MFG)	Score (MS)	Score (mass)	Score (iso. abund)	Score (iso. spacing)
	281.249	(M-H)-			86.07	99.67	93.61	49.83
		m/z	m/z (Calc)	Diff (ppm)	Height (Calc)	Height %	Height % (Calc)	Height Sum% (Calc)
		281.248	281.249	0.64	13640.6	100	100	83.4
70	KD.d	DBSearch	14-Methylheptadecanoic acid	C18 H36 O2	24.742	283.264	284.271	85.36	85.36	1.57	Negative	3	17920	154359	10	Find by Molecular Feature
Best	ID Source	Name	Formula	Score	RT Diff	Diff (ppm)	Score (Lib)	Score (DB)	Num Spectra	Precursor (Acq)
TRUE	DBSearch	14-Methylheptadecanoic acid	C18 H36 O2	85.36		1.57		85.36	0
	m/z	Species	Ion Formula	Score (MFG)	Score (MS)	Score (mass)	Score (iso. abund)	Score (iso. spacing)
	283.264	(M-H)-			85.36	98.47	93.19	49.75
		m/z	m/z (Calc)	Diff (ppm)	Height (Calc)	Height %	Height % (Calc)	Height Sum% (Calc)
		283.264	283.264	1.7	17988.9	100	100	83.4
71	KD.d	DBSearch	16,16-dimethyl-PGE2	C22 H36 O5	24.745	379.251	380.257	70.66	70.66	-2.72	Negative	2	2928	22320	9	Find by Molecular Feature
Best	ID Source	Name	Formula	Score	RT Diff	Diff (ppm)	Score (Lib)	Score (DB)	Num Spectra	Precursor (Acq)
TRUE	DBSearch	16,16-dimethyl-PGE2	C22 H36 O5	70.66		-2.72		70.66	2
	m/z	Species	Ion Formula	Score (MFG)	Score (MS)	Score (mass)	Score (iso. abund)	Score (iso. spacing)
	379.249	(M-H)-			70.66	93.9	71.89	22.68
		m/z	m/z (Calc)	Diff (ppm)	Height (Calc)	Height %	Height % (Calc)	Height Sum% (Calc)
		379.251	379.249	-4.53	3018	100	100	80.4
72	KD.d				26.186	451.291	452.298				Negative	3	3744	56466		Find by Molecular Feature
73	KD.d	DBSearch	PG(P-20:0/17:2(9Z,12Z))	C43 H81 O9 P	26.375	885.547	772.562	63.01	63.01	-0.63	Negative	2	2356	30219	10	Find by Molecular Feature
Best	ID Source	Name	Formula	Score	RT Diff	Diff (ppm)	Score (Lib)	Score (DB)	Num Spectra	Precursor (Acq)
TRUE	DBSearch	PG(P-20:0/17:2(9Z,12Z))	C43 H81 O9 P	63.01		-0.63		63.01	0
	m/z	Species	Ion Formula	Score (MFG)	Score (MS)	Score (mass)	Score (iso. abund)	Score (iso. spacing)
	885.547	(M+CF3COO)-			63.01	99.42	16.44	46.09
		m/z	m/z (Calc)	Diff (ppm)	Height (Calc)	Height %	Height % (Calc)	Height Sum% (Calc)
		885.547	885.547	0.06	2401.8	100	100	66.7
